# Supplementary material for: Antiparkinson Drug Benztropine Suppresses Tumor Growth, Circulating Tumor Cells, and Metastasis by Acting on SLC6A3/DAT and Reducing STAT3
Source: Cancers (Basel). 2020 Feb 24;12(2):523. doi: 10.3390/cancers12020523 (PMC7072357; doi:10.3390/cancers12020523)
Supplement: Supplementary file 1 [file cancers-12-00523-s001.zip]

Archive with 13 entries (13 files):
- Benz supple proof.docx
- Benz supple REV.pptx
- s1.png
- s10.png
- s11.png
- s2.png
- s3.png
- s4 rev.png
- s5 proof.png
- s6.png
- s7.png
- s8.png
- s9.png
